# Supplementary material for: The Evolution and Role of Molecular Tools in Measuring Diversity and Genomic Selection in Livestock Populations (Traditional and Up-to-Date Insights): A Comprehensive Exploration
Source: Vet Sci. 2024 Dec 6;11(12):627. doi: 10.3390/vetsci11120627 (PMC11680231; doi:10.3390/vetsci11120627)
Supplement: Supplementary file 1 [file vetsci-11-00627-s001.zip]

Archive with 3 entries (2 files):
- vetsci-3256180-supplementary/Supplementary information files/
- vetsci-3256180-supplementary/Supplementary information files/Supplementary information file  (1); The list of databases used in the current investigation.pdf
- vetsci-3256180-supplementary/Supplementary information files/Supplementary information file  (2); Supplementary Tables.pdf
